# Supplementary material for: Structural basis for the prolonged photocycle of sensory rhodopsin II revealed by serial synchrotron crystallography
Source: Nat Commun. 2025 Apr 11;16:3460. doi: 10.1038/s41467-025-58263-x (PMC11992208; doi:10.1038/s41467-025-58263-x)
Supplement: Supplementary file 4 — Source data [file 41467_2025_58263_MOESM4_ESM.zip]

Archive with 12 entries (11 files):
- Data4Figures/
- Data4Figures/DataFig2a.xlsx
- Data4Figures/DataFig2b.xlsx
- Data4Figures/DataFig2c.xlsx
- Data4Figures/DataFig2d.xlsx
- Data4Figures/DataFig2e.xlsx
- Data4Figures/DataFig2f.xlsx
- Data4Figures/DataFig4a.xlsx
- Data4Figures/DataFig4b.xlsx
- Data4Figures/DataFig4c.xlsx
- Data4Figures/DataFig4d.xlsx
- Data4Figures/DataSupplFig3.xlsx
