# Supplementary material for: Structural basis for the prolonged photocycle of sensory rhodopsin II revealed by serial synchrotron crystallography
Source: Nat Commun. 2025 Apr 11;16:3460. doi: 10.1038/s41467-025-58263-x (PMC11992208; doi:10.1038/s41467-025-58263-x)
Supplement: Supplementary file 4 — Source data [file 41467_2025_58263_MOESM4_ESM.zip › Data4Figures/DataFig2a.xlsx]

## Sheet: Sheet1
Data shown in Figure 2a
Wavelength	299.76	300.35	300.95	301.55	302.14	302.74	303.33	303.93	304.53	305.12	305.72	306.31	306.91	307.51	308.1	308.7	309.29	309.89	310.48	311.08	311.68	312.27	312.87	313.46	314.06	314.65	315.25	315.85	316.44	317.04	317.63	318.23	318.82	319.42	320.01	320.61	321.2	321.8	322.39	322.99	323.58	324.18	324.77	325.37	325.96	326.56	327.15	327.75	328.34
Delta t = 7 ms	-0.00213504	-0.00294388	-0.00419565	-0.00451646	-0.00383803	-0.00337282	-0.00472774	-0.00262082	-0.00602275	-0.00459151	-0.0038119	1.77012e-05	-0.000474064	-0.00158901	-0.00207804	0.000429354	0.0015738	0.00170514	0.000776032	0.000933272	2.90812e-05	0.00115378	0.000655055	0.00335318	0.00358211	0.0041504	0.00223351	0.00239651	0.00395683	0.00536884	0.00531384	0.00661156	0.00623411	0.00774711	0.00632226	0.0081279	0.00811608	0.0105775	0.0103683	0.0105554	0.0104309	0.0107408	0.0105835	0.0114436	0.0124947	0.0134095	0.0120737	0.010548	0.0112439
Delta t = 10 ms	-0.00848926	-0.00743529	-0.004771	-0.00422712	-0.00409758	-0.00208854	-0.00319515	-0.00463263	-0.00553756	-0.00307514	-0.0028556	-0.00176835	-0.00111034	0.000481775	-0.000575361	0.000872758	0.000759423	0.00298811	0.00356221	0.0018589	0.00140275	0.00380009	0.00806706	0.00925751	0.00799308	0.00493679	0.00492878	0.0051331	0.00658262	0.00738259	0.00653117	0.00538605	0.00502358	0.0066585	0.00949006	0.0101924	0.0109964	0.00938721	0.0125265	0.0125927	0.0138286	0.0129342	0.012738	0.0136818	0.0130192	0.0131281	0.0135021	0.0140354	0.0144593
Delta t = 15 ms	-0.00384202	-0.0054026	-0.00695774	-0.00873951	-0.00833256	-0.00407607	-0.00450661	-0.00336239	-0.00483186	-0.00453292	-0.00480086	-0.00456667	-0.00533685	-0.00293332	-0.00317315	-0.00155219	-0.00258269	0.00218373	0.00263612	0.00240404	-0.000195544	0.000458756	0.00132391	0.00192282	0.00270091	0.00499114	0.00497451	0.00564754	0.0053009	0.00395212	0.00481362	0.00523287	0.00705868	0.00646311	0.00571525	0.00523532	0.00524722	0.00627261	0.00830971	0.00991095	0.00830094	0.00688467	0.00656589	0.010391	0.012898	0.014129	0.0130395	0.012094	0.0127105
Delta t = 20 ms	0.0020084	0.0023276	-0.000123861	-0.0037412	0.000921764	0.00147357	0.00154265	-0.00505301	-0.00666756	-0.00945427	-0.00444176	-0.00352568	-0.000516401	0.000609072	0.00409916	0.00315372	0.000803771	-0.00210178	-0.00122377	-0.00133456	0.00113424	0.00107085	0.00304159	0.0034941	0.00467183	0.00454543	0.00477544	0.00484877	0.00535167	0.0044628	0.00360901	0.00349594	0.0040606	0.00655349	0.00949442	0.00982097	0.00806554	0.00738508	0.00788599	0.00960418	0.0102138	0.0124636	0.0136604	0.0134881	0.013364	0.0131888	0.0141148	0.0149127	0.0150782
Delta t = 30 ms	-0.0067407	-0.00314553	-0.00725293	0.000814043	0.00115423	-0.000170383	-0.00494183	-0.00698462	-0.00286546	-0.00242061	-0.00117155	0.000175492	0.00138086	0.00203478	0.00155556	0.00254551	0.000537514	-0.0001054	0.00121916	0.00381282	0.00489564	0.00337753	0.00287286	0.00306697	0.00138472	0.00207907	0.00321139	0.0052599	0.00526799	0.0045328	0.00518064	0.0062521	0.00717734	0.0076121	0.00914735	0.00895533	0.00808989	0.00818473	0.00877319	0.0107726	0.0093788	0.00958264	0.00858008	0.00954216	0.00948949	0.0104771	0.0118288	0.0129936	0.0133483
Delta t = 45 ms	-0.0110121	-0.0102639	-0.00877671	-0.00908826	-0.0095494	-0.00998711	-0.00850682	-0.00332308	-0.00158657	-0.00268131	-0.00517357	-0.00582408	-0.00168699	-0.00169893	-0.000849888	-0.00206517	-0.00103218	-0.00130473	-0.0004256	0.00163379	0.00365059	0.00212367	0.000495408	-4.28537e-05	0.00156309	0.0021984	0.00294169	0.00409153	0.00423182	0.0018765	-0.000561238	-0.000988184	0.00195559	0.00434867	0.00654168	0.00640011	0.00657618	0.00655004	0.00656151	0.00617197	0.00450409	0.00526152	0.00531856	0.00636652	0.0060824	0.00717748	0.00986523	0.00978542	0.0100968
Delta t = 60 ms	-0.00571383	-0.00779914	-0.0105769	-0.00662645	-0.0055259	-0.00549856	-0.00826146	-0.0107805	-0.00832452	-0.002461	0.00265738	0.000292241	-0.00459908	-0.00441144	-0.00292187	-0.00135465	-0.00223433	-0.00201646	-0.00064909	-0.00113037	-0.000571544	-0.000133606	0.000814587	0.00209804	0.0030684	0.0026761	-9.2941e-05	-0.000944085	0.000813687	0.00167448	0.00230736	0.000769088	0.00133353	0.00115153	0.00350444	0.0054106	0.00839673	0.0078095	0.00724962	0.00513282	0.00470982	0.00547129	0.00559397	0.00657205	0.00647286	0.00702412	0.00812323	0.0093619	0.00921485
Delta t = 90 ms	-0.00256145	-0.00764221	-0.00523937	-0.00607392	-0.00363637	-0.0037069	-0.00341898	-0.00392492	-0.00357562	-0.00307416	-0.000825283	-0.00213296	-0.000824706	-0.00244067	-0.000561788	-0.00103699	-0.00142186	-0.00307331	-0.000682055	0.000736999	0.00260692	0.000187231	0.00256457	0.00474085	0.00452271	0.00303211	0.00154923	0.00407568	0.00452071	0.00662753	0.00539961	0.00558732	0.0049898	0.00444187	0.00330441	0.00423812	0.00515398	0.00799876	0.00517313	0.00505553	0.00285044	0.00389137	0.00344341	0.00368679	0.00296643	0.00437679	0.00466109	0.00715745	0.00508327
Delta t = 120 ms	-0.0113744	-0.0110006	-0.0114906	-0.00890922	-0.00495728	-0.0011445	0.000715954	0.00168961	0.0013153	0.00130402	-0.0013304	-0.00208508	-0.00446637	-0.00432326	-0.00337911	0.000267072	-0.000770243	-0.00319176	-0.00380624	-0.00258864	-0.00125701	-0.00176336	-0.00334162	-0.000880373	-0.00211046	-0.000283594	-0.00118933	0.00163835	0.00438889	0.00454881	0.00299186	0.00143223	0.000681135	0.00253858	0.00400469	0.00462082	0.00354963	0.00228738	0.00240134	0.00245857	0.00300599	0.00298828	0.00393489	0.00415006	0.00453024	0.00538795	0.00575841	0.005951	0.00506711
Delta t = 150 ms	-0.00804095	-0.00736449	-0.00484194	-0.0028963	-0.00213204	-0.00290176	-0.00461129	-0.00595297	-0.00934793	-0.00605556	-0.0044984	0.000595092	0.00123559	0.00245603	-0.000648246	-0.00176609	-0.000968676	0.00116833	-5.98806e-05	-0.00304896	-0.00232125	-0.00307526	-0.00291837	-0.00404321	-0.00258736	-0.000698759	-0.000318339	0.000991842	0.000562921	-0.000363693	-0.000889661	-0.00049931	0.00199689	0.00287325	0.00293157	0.00216123	0.00138078	0.00235356	0.000673152	0.00106281	0.00251194	0.00419997	0.00364605	0.00231162	0.00131338	0.00291501	0.00399068	0.00669888	0.0057672
Delta t = 200 ms	-0.00484977	-0.00556309	-0.00371162	-0.00504298	-0.00275895	-0.00316584	-0.000763656	-0.000892125	-0.000881334	-0.000471347	6.10044e-05	-0.000467647	-0.00518626	-0.00592068	-0.00330398	0.00292617	0.00161168	0.00130916	-0.00272483	0.000373309	-0.000124873	0.00121059	-0.00155215	-0.00088453	-0.000404877	0.000321202	0.000733075	0.00077328	0.00125487	0.00211528	0.00325196	0.00238904	0.00184599	0.000190907	-0.000531859	-0.000415619	0.00110831	0.00384959	0.00256855	0.00359302	0.00310685	0.00479393	0.00434144	0.00369743	0.00168654	0.00262008	0.00290777	0.00435221	-0.000164552
Delta t = 300 ms	0.00213467	0.00255468	-0.0019772	-0.00480986	-0.0074627	-0.0075378	-0.00811116	-0.0063486	-0.00416616	-0.00532567	-0.00537452	-0.00773923	-0.00631915	-0.0073577	-0.00423365	-0.0044175	-0.00442473	-0.00404153	-0.00434295	-0.00343006	-0.00277206	-0.00212283	-0.00159187	-0.00295256	-0.0017041	-0.00244942	-0.00166217	-0.000455678	0.00137105	0.00214292	-0.00148224	-0.00199208	-0.00316883	-0.00132922	-0.00226377	-0.00131791	-0.00191653	-0.000912927	-0.0017343	-0.00152736	-0.00208536	-0.00153209	-0.00244942	-0.00196158	-0.00235756	-0.00117003	-0.00193064	-0.00210417	-0.00165688
Delta t = 400 ms	-0.00150655	0.00592888	0.00490482	0.0067655	0.00358688	-0.00458971	-0.0106187	-0.0137007	-0.00765199	-0.00650298	-0.0114669	-0.0088268	-0.0124653	-0.00819521	-0.0132322	-0.0127964	-0.00835801	-0.00819403	-0.00589332	-0.00937856	-0.0067376	-0.00768201	-0.00338871	-0.00492509	0.000198662	-0.000794775	0.00255201	0.00104381	0.00220643	-0.00233028	-0.00135252	-0.00358983	-0.000757544	-0.00368884	-0.00283749	-0.00406155	-0.000426358	-0.000867364	0.00219022	-0.000700772	0.000128147	-0.00296344	-0.00281863	-0.000644564	-0.000962924	-0.000663103	-0.000586739	0.000235517	-0.00125043
Delta t = 500 ms	-0.00460269	0.000103595	-0.00171966	-0.00445194	-0.00197522	-0.00434389	0.000648073	-0.00216941	-0.0016578	-0.00248062	-0.00585784	-0.00483401	-0.00653002	-0.00486154	-0.00483259	-0.00163088	0.00269337	0.00111611	-0.00191789	-0.00480076	-0.00472202	-0.00358696	-0.00191676	-0.000394822	-0.00282551	-0.00342135	-0.00308037	0.000936849	0.00188872	0.000333249	-0.00147824	-0.00321027	-0.00135768	-0.00216014	-0.00144806	-0.00176631	-0.00130161	-0.00280687	-0.00395059	-0.00530621	-0.00265308	-0.00181366	-0.00100919	-0.00258268	-0.000955515	0.00205041	0.00358403	0.00205891	-0.00134353
Delta t = 600 ms	-0.00949781	-0.00909566	-0.00352693	-0.000128211	0.00174346	-0.00379635	-0.000717405	-0.00444322	-0.00173672	-0.00304149	-0.00522017	-0.00653256	-0.00554343	-0.00281679	-0.000590437	-0.00365915	-0.00364372	-0.00399549	-0.00162613	-0.00312943	-0.0024878	-0.0021749	-0.00390068	-0.00619106	-0.00377094	-0.00186036	-0.000832942	-0.00380965	-0.000906968	-0.00150439	0.000402054	9.32832e-05	0.00148652	0.0012556	7.49242e-05	0.000235834	-0.00219201	-0.00261122	-0.00415185	-0.00373436	-0.00260657	-0.00306766	-0.00380045	-0.00608647	-0.00634052	-0.00463952	-0.00264096	-0.000735181	-0.00102058
Delta t = 900 ms	-0.00112179	0.00277041	0.00424655	7.20895e-05	-0.00210258	-0.00245409	0.000182447	0.0020437	0.003326	0.00319007	0.00111592	0.000402664	0.00194543	0.00239969	0.001971	0.0006261	-0.000636787	-0.00246834	-0.00132524	-0.000866564	-0.000226244	-0.0020562	-0.000981378	-0.00100296	-0.000254937	-0.000402389	0.00121417	0.00169308	0.00242855	0.00120712	0.000114241	-0.00155334	-0.000683723	-0.000645411	0.00111845	0.000715835	0.00115519	0.000726472	0.00123764	0.000608602	-0.00132887	-0.00133824	-0.00147669	-0.000750123	-0.000777224	0.000428921	0.00187183	0.000728948	0.000814147
M-state basis spectrum	-0.00304368	-0.00338531	-0.00466006	-0.00441048	-0.00347008	-0.00124958	-0.00290914	-0.0033399	-0.0047253	-0.0042253	-0.00230991	-0.000885106	0.000723314	0.00140372	0.00156298	0.00208067	0.00108747	0.00226465	0.0032629	0.0034816	0.00292215	0.00367996	0.00507411	0.00646304	0.00603809	0.00580652	0.00509869	0.00522232	0.00555635	0.00560413	0.00567627	0.00636279	0.00684587	0.00844037	0.0097873	0.0104871	0.0101676	0.0101676	0.0119906	0.0130639	0.0125045	0.0123527	0.0123932	0.0142096	0.0151956	0.0153257	0.0152232	0.0145258	0.016072
O-state basis spectrum	-0.011227	-0.0105911	-0.00983408	-0.00815729	-0.00607311	-0.00843627	-0.0077482	-0.00865824	-0.0060898	-0.00434662	-0.00511004	-0.00574845	-0.00859562	-0.00822461	-0.00697846	-0.00453139	-0.00392336	-0.00549209	-0.00628672	-0.0058212	-0.0031823	-0.00458661	-0.00514064	-0.0050214	-0.00329627	-0.0023018	-0.00189208	0.000573242	0.00263442	0.00210117	0.000456773	-0.00148209	-0.000261049	-0.000583237	-0.000214996	-2.59982e-05	0.00107335	0.00237303	-0.000282745	-0.00117214	-0.00124753	0.000293085	-2.4446e-05	-0.000848706	-0.00243528	9.55627e-05	0.00186013	0.00480477	0.00102377
[truncated: 635 more columns]
