# Supplementary material for: Structural basis for the prolonged photocycle of sensory rhodopsin II revealed by serial synchrotron crystallography
Source: Nat Commun. 2025 Apr 11;16:3460. doi: 10.1038/s41467-025-58263-x (PMC11992208; doi:10.1038/s41467-025-58263-x)
Supplement: Supplementary file 4 — Source data [file 41467_2025_58263_MOESM4_ESM.zip › Data4Figures/DataFig2b.xlsx]

## Sheet: Sheet1
Data shown in Figure 2b
Time delays	7	10	15	20	30	45	60	90	120	150	200	300	400	500	600	900	309.29	309.89	310.48	311.08	311.68	312.27	312.87	313.46	314.06	314.65	315.25	315.85	316.44	317.04	317.63	318.23	318.82	319.42	320.01	320.61	321.2	321.8	322.39	322.99	323.58	324.18	324.77	325.37	325.96	326.56	327.15	327.75	328.34
Amplitudes M-state	0.933265	0.876436	0.828612	0.773423	0.686106	0.586282	0.484484	0.334907	0.23284	0.158964	0.0809407	0.01944	0.00911329	0.00356247	0.00422705	1.82144e-05	-0.00281799	-0.00394474	-0.00451549	-0.00418113	-0.00228572	-0.00329438	-0.00369231	-0.00360667	-0.00236757	-0.00165329	-0.001359	0.000411736	0.00189219	0.00150918	0.000328082	-0.00106453	-0.000187501	-0.000418915	-0.000154423	-1.86734e-05	0.000770945	0.00170445	-0.000203084	-0.000841903	-0.00089605	0.000210511	-1.75586e-05	-0.000609591	-0.00174916	6.86388e-05	0.00133605	0.00345107	0.000735329
Amplitudes O-state	0.0876688	0.116138	0.157688	0.203415	0.283252	0.372283	0.447574	0.537157	0.564553	0.556146	0.504577	0.359773	0.244742	0.167631	0.115808	0.0398208	-0.00229031	-0.00284584	-0.0029322	-0.00249171	-0.000867771	-0.00150871	-0.00123015	-0.000470538	0.000562353	0.00116427	0.00111509	0.00294582	0.00458836	0.00422853	0.00308244	0.00202296	0.00313439	0.0036767	0.00459478	0.00507008	0.00570466	0.00663821	0.00561526	0.00549725	0.00517166	0.00620454	0.00599612	0.0062855	0.00562434	0.00750529	0.00872297	0.0104996	0.0085341
Fit to M-state	0.917916	0.884833	0.832323	0.782929	0.692761	0.576601	0.479918	0.332468	0.230321	0.159558	0.0865412	0.0254586	0.00748938	0.00220322	0.00064814	1.65007e-05	-0.00893481	-0.00816683	-0.00797255	-0.00658825	-0.00735118	-0.00631977	-0.00710772	-0.00792216	-0.0058921	-0.00348642	-0.002227	-0.00347762	-0.00454588	-0.00533392	-0.00642615	-0.00463721	-0.00312329	-0.00179275	-0.00285886	-0.00167181	-0.00149195	-0.000997988	-0.0011349	-0.000438082	0.000264228	0.00122029	0.00184766	0.0010504	-0.000266624	0.000426802	0.00132856	0.00242299	0.00187672
Fit to O-state	0.0807897	0.112569	0.161989	0.207231	0.286266	0.379843	0.448508	0.529375	0.557842	0.553481	0.506853	0.370561	0.250364	0.163876	0.105798	0.0277531	0.000527687	0.0010989	0.00158329	0.00168941	0.00141795	0.00178567	0.00246216	0.00313613	0.00292993	0.00281756	0.00247409	0.00253408	0.00269617	0.00271935	0.00275436	0.00308749	0.0033219	0.00409561	0.0047492	0.00508876	0.00493372	0.00493375	0.00581835	0.00633915	0.00606771	0.00599403	0.00601368	0.00689509	0.0073735	0.00743665	0.00738692	0.00704851	0.00779877
Sum of fits to M and O states	0.998705	0.997401	0.994312	0.99016	0.979027	0.956443	0.928426	0.861844	0.788164	0.713039	0.593395	0.396019	0.257853	0.166079	0.106447	0.0277696
[truncated: 635 more columns]
