# Supplementary material for: Structural basis for the prolonged photocycle of sensory rhodopsin II revealed by serial synchrotron crystallography
Source: Nat Commun. 2025 Apr 11;16:3460. doi: 10.1038/s41467-025-58263-x (PMC11992208; doi:10.1038/s41467-025-58263-x)
Supplement: Supplementary file 4 — Source data [file 41467_2025_58263_MOESM4_ESM.zip › Data4Figures/DataFig2c.xlsx]

## Sheet: Sheet1
Data shown in Figure 2c
Wavelength	299.76	300.35	300.95	301.55	302.14	302.74	303.33	303.93	304.53	305.12	305.72	306.31	306.91	307.51	308.1	308.7	309.29	309.89	310.48	311.08	311.68	312.27	312.87	313.46	314.06	314.65	315.25	315.85	316.44	317.04	317.63	318.23	318.82	319.42	320.01	320.61	321.2	321.8	322.39	322.99	323.58	324.18	324.77	325.37	325.96	326.56	327.15	327.75	328.34
Spectrum after 120 ms illumination	-0.00986866	-0.00846692	-0.0134334	-0.0140825	-0.0155687	-0.015848	-0.0154142	-0.0123935	-0.0129131	-0.0124478	-0.0121453	-0.00884898	-0.00678793	-0.00541936	-0.00535703	-0.00658453	-0.00893481	-0.00816683	-0.00797255	-0.00658825	-0.00735118	-0.00631977	-0.00710772	-0.00792216	-0.0058921	-0.00348642	-0.002227	-0.00347762	-0.00454588	-0.00533392	-0.00642615	-0.00463721	-0.00312329	-0.00179275	-0.00285886	-0.00167181	-0.00149195	-0.000997988	-0.0011349	-0.000438082	0.000264228	0.00122029	0.00184766	0.0010504	-0.000266624	0.000426802	0.00132856	0.00242299	0.00187672
M-component of this spectrum	-0.00147692	-0.00164269	-0.00226125	-0.00214014	-0.00168382	-0.000606345	-0.00141163	-0.00162066	-0.00229291	-0.00205029	-0.00112086	-0.00042949	0.000350981	0.000681141	0.000758421	0.00100963	0.000527687	0.0010989	0.00158329	0.00168941	0.00141795	0.00178567	0.00246216	0.00313613	0.00292993	0.00281756	0.00247409	0.00253408	0.00269617	0.00271935	0.00275436	0.00308749	0.0033219	0.00409561	0.0047492	0.00508876	0.00493372	0.00493375	0.00581835	0.00633915	0.00606771	0.00599403	0.00601368	0.00689509	0.0073735	0.00743665	0.00738692	0.00704851	0.00779877
O-component of this spectrum	-0.00806389	-0.00760712	-0.00706342	-0.00585905	-0.00436207	-0.00605942	-0.00556522	-0.00621886	-0.00437406	-0.003122	-0.00367033	-0.00412888	-0.00617388	-0.0059074	-0.00501234	-0.00325471	-0.00281799	-0.00394474	-0.00451549	-0.00418113	-0.00228572	-0.00329438	-0.00369231	-0.00360667	-0.00236757	-0.00165329	-0.001359	0.000411736	0.00189219	0.00150918	0.000328082	-0.00106453	-0.000187501	-0.000418915	-0.000154423	-1.86734e-05	0.000770945	0.00170445	-0.000203084	-0.000841903	-0.00089605	0.000210511	-1.75586e-05	-0.000609591	-0.00174916	6.86388e-05	0.00133605	0.00345107	0.000735329
Sum of M and O components	-0.00954081	-0.00924982	-0.00932467	-0.00799919	-0.00604589	-0.00666577	-0.00697685	-0.00783952	-0.00666697	-0.00517228	-0.0047912	-0.00455836	-0.0058229	-0.00522626	-0.00425392	-0.00224508	-0.00229031	-0.00284584	-0.0029322	-0.00249171	-0.000867771	-0.00150871	-0.00123015	-0.000470538	0.000562353	0.00116427	0.00111509	0.00294582	0.00458836	0.00422853	0.00308244	0.00202296	0.00313439	0.0036767	0.00459478	0.00507008	0.00570466	0.00663821	0.00561526	0.00549725	0.00517166	0.00620454	0.00599612	0.0062855	0.00562434	0.00750529	0.00872297	0.0104996	0.0085341
[truncated: 635 more columns]
