# Supplementary material for: Structural basis for the prolonged photocycle of sensory rhodopsin II revealed by serial synchrotron crystallography
Source: Nat Commun. 2025 Apr 11;16:3460. doi: 10.1038/s41467-025-58263-x (PMC11992208; doi:10.1038/s41467-025-58263-x)
Supplement: Supplementary file 4 — Source data [file 41467_2025_58263_MOESM4_ESM.zip › Data4Figures/DataFig2e.xlsx]

## Sheet: Sheet1
Data shown in Figure 2e
Time delays	5	15.8	50	158	500	1580
Amplitudes M-state	0.650835	0.673082	0.615936	0.604164	0.11985	1.18151e-06
Amplitudes O-state	1.29274e-08	2.30631e-07	0.0449188	0.0535242	0.188056	0.0525654
Time delays	5	6	7	8	9	10	11	12	13	14	15	16	17	18	19	20	21	22	23	24	25	26	27	28	29	30	31	32	33	34	35	36	37	38	39	40	41	42	43	44	45	46	47	48	49	50	51	52	53
Fit to M-state	0.641064	0.63996	0.638857	0.637756	0.636656	0.635559	0.634464	0.63337	0.632279	0.631189	0.630101	0.629015	0.627931	0.626849	0.625768	0.62469	0.623613	0.622538	0.621465	0.620394	0.619325	0.618257	0.617192	0.616128	0.615066	0.614006	0.612948	0.611892	0.610837	0.609784	0.608733	0.607684	0.606637	0.605591	0.604547	0.603505	0.602465	0.601427	0.60039	0.599356	0.598323	0.597291	0.596262	0.595234	0.594208	0.593184	0.592162	0.591141	0.590122
Fit to O-state	0.00551641	0.00660523	0.00768927	0.00876854	0.00984306	0.0109128	0.0119779	0.0130383	0.0140939	0.0151449	0.0161913	0.017233	0.01827	0.0193025	0.0203304	0.0213537	0.0223724	0.0233866	0.0243962	0.0254013	0.0264019	0.0273981	0.0283897	0.0293769	0.0303597	0.031338	0.0323119	0.0332814	0.0342465	0.0352073	0.0361637	0.0371158	0.0380635	0.0390069	0.0399461	0.0408809	0.0418115	0.0427378	0.0436599	0.0445778	0.0454914	0.0464009	0.0473062	0.0482073	0.0491042	0.049997	0.0508857	0.0517703	0.0526508
Sum of fits to M and O states	0.646581	0.646565	0.646546	0.646524	0.646499	0.646472	0.646442	0.646408	0.646372	0.646334	0.646292	0.646248	0.646201	0.646151	0.646099	0.646043	0.645985	0.645925	0.645861	0.645795	0.645727	0.645656	0.645582	0.645505	0.645426	0.645344	0.64526	0.645173	0.645083	0.644991	0.644897	0.6448	0.6447	0.644598	0.644493	0.644386	0.644277	0.644165	0.64405	0.643933	0.643814	0.643692	0.643568	0.643442	0.643313	0.643181	0.643048	0.642912	0.642773
[truncated: 2,947 more columns]
