# Supplementary material for: Structural basis for the prolonged photocycle of sensory rhodopsin II revealed by serial synchrotron crystallography
Source: Nat Commun. 2025 Apr 11;16:3460. doi: 10.1038/s41467-025-58263-x (PMC11992208; doi:10.1038/s41467-025-58263-x)
Supplement: Supplementary file 4 — Source data [file 41467_2025_58263_MOESM4_ESM.zip › Data4Figures/DataFig2f.xlsx]

## Sheet: Sheet1
Data shown in Figure 2f
Wavelength	367	368	369	370	371	372	373	374	375	376	377	378	379	380	381	382	383	384	385	386	387	388	389	390	391	392	393	394	395	396	397	398	399	400	401	402	403	404	405	406	407	408	409	410	411	412	413	414	415
Spectrum after 120 ms illumination	0.113514	0.112038	0.133912	0.041396	0.139815	0.0482981	0.0988181	0.082321	0.0331546	0.0913081	0.0996388	0.124675	0.0897667	0.127077	0.100896	0.0972988	0.12262	0.093471	0.125792	0.131995	0.124105	0.126605	0.0983231	0.125137	0.111858	0.14195	0.122284	0.123675	0.126665	0.114145	0.11493	0.1238	0.118699	0.1223	0.0859246	0.0877067	0.132042	0.0849588	0.0929803	0.0894296	0.102743	0.0866481	0.0945974	0.0936781	0.0817803	0.0684881	0.083921	0.0950403	0.0963217
M-component of this spectrum	0.0677918	0.0695801	0.071021	0.0730274	0.0752525	0.0764614	0.0778788	0.0799138	0.0818789	0.0831716	0.0837842	0.084991	0.0869608	0.0880647	0.0888175	0.089914	0.0901771	0.0904796	0.0908399	0.0910388	0.0915313	0.0924036	0.0925605	0.0917834	0.0912833	0.0914053	0.0915745	0.0912093	0.0908323	0.0907748	0.0904837	0.0899252	0.0883966	0.0855838	0.0827957	0.0799019	0.0765917	0.0739947	0.0711998	0.0681854	0.0655106	0.0624868	0.0593047	0.0563572	0.0532873	0.0501057	0.0464759	0.0425828	0.0391741
O-component of this spectrum	0.000593206	0.000839767	0.00118768	0.00117435	0.00092758	0.00140061	0.00168269	0.00164844	0.00168624	0.00170832	0.00216532	0.00232198	0.0020257	0.00203246	0.00216533	0.00212941	0.00218724	0.00232232	0.00242786	0.00258518	0.002337	0.00196548	0.00158673	0.00144006	0.00163205	0.00156368	0.00140692	0.00139376	0.00138938	0.00112203	0.00104801	0.000737936	0.000380977	0.000219435	-0.000154456	-0.000631727	-0.000800319	-0.00107201	-0.00132973	-0.00163446	-0.00228571	-0.00259498	-0.002772	-0.00337617	-0.00392214	-0.00435822	-0.00495646	-0.0055149	-0.0058107
Sum of M and O components	0.068385	0.0704199	0.0722087	0.0742018	0.07618	0.077862	0.0795614	0.0815622	0.0835651	0.0848799	0.0859496	0.087313	0.0889865	0.0900971	0.0909829	0.0920434	0.0923644	0.0928019	0.0932677	0.093624	0.0938683	0.0943691	0.0941472	0.0932234	0.0929154	0.092969	0.0929815	0.0926031	0.0922217	0.0918969	0.0915317	0.0906632	0.0887775	0.0858032	0.0826412	0.0792701	0.0757913	0.0729227	0.0698701	0.0665509	0.0632249	0.0598918	0.0565327	0.052981	0.0493651	0.0457475	0.0415194	0.0370679	0.0333634
[truncated: 242 more columns]
