# Supplementary material for: Structural basis for the prolonged photocycle of sensory rhodopsin II revealed by serial synchrotron crystallography
Source: Nat Commun. 2025 Apr 11;16:3460. doi: 10.1038/s41467-025-58263-x (PMC11992208; doi:10.1038/s41467-025-58263-x)
Supplement: Supplementary file 4 — Source data [file 41467_2025_58263_MOESM4_ESM.zip › Data4Figures/DataFig4a.xlsx]

## Sheet: Sheet1
Data shown in Figure 4a
Integrated positive difference density for bacteriorhodopsin	Continuous illumination	0	0	0	0	0	0	0	0	0	0	0	0	0	0	0.00332359	0	0	0	0	0	0	0	0	0	0.00675987	0	0	0	0	0.0240349	0.0298369	0.0272648	0	0	0	0	0	0	0.0370194	0.00333475	0	0	0	0	0	0	0.00323604	0
Integrated negative difference density for bacteriorhodopsin	Continuous illumination	0	0	0	0	0	0	0	0	0	0	0	0	0	0	0	0	0	0	0	0	0	0	0	0	0	0	0	0	0	-0.00331133	0	0	0	-0.0130792	-0.00664116	-0.00991237	-0.00983482	0	0	0	0	0	0	0	0	0	0	0
Integrated positive difference density for sensory rhodopsin II	Continuous illumination	-1	-1	-1	-1	-1	-1	-1	-1	-1	-1	-1	-1	-1	-1	-1	-1	-1	-1	-1	-1	-1	-0.994665	-0.994611	-1	-1	-1	-1	-1	-1	-1	-1	-1	-1	-1	-1	-1	-1	-1	-1	-1	-1	-1	-1	-1	-1	-1	-1	-1
Integrated negative difference density for sensory rhodopsin II	Continuous illumination	-1	-1	-1	-1	-1	-1	-1	-1	-1	-1	-1	-1	-1	-1	-1	-1	-1	-1	-1	-1	-1	-1	-1	-1	-1	-1	-1	-1	-1	-1	-1	-1	-1	-1	-1	-1	-1	-1	-1	-1	-1	-1	-1	-1	-1	-1.02788	-1.00549	-1
Integrated positive difference density for sensory rhodopsin II	Delta t = 0 to 30 ms	-2	-2	-2	-2	-2	-2	-2	-2	-2	-2	-2	-2	-2	-2	-2	-2	-2	-1.98894	-2	-2	-2	-2	-2	-2	-2	-1.9939	-2	-2	-2	-2	-2	-2	-2	-2	-2	-2	-2	-2	-2	-2	-2	-2	-2	-2	-2	-2	-2	-2
Integrated negative difference density for sensory rhodopsin II	Delta t = 0 to 30 ms	-2	-2	-2	-2	-2	-2	-2	-2	-2	-2	-2	-2	-2	-2	-2	-2	-2	-2	-2	-2	-2	-2	-2	-2	-2	-2	-2	-2	-2	-2	-2	-2	-2	-2	-2	-2	-2.01641	-2.01638	-2	-2	-2	-2.01624	-2.00566	-2.00532	-2.04525	-2	-2	-2
Integrated positive difference density for sensory rhodopsin II	Delta t = 0 to 30 ms	-3	-3	-3	-3	-3	-3	-3	-3	-3	-2.98267	-2.93781	-2.93732	-2.99443	-2.9823	-3	-3	-2.99458	-2.96505	-2.99461	-2.98876	-3	-3	-3	-3	-3	-3	-3	-2.99465	-3	-3	-3	-3	-3	-3	-3	-3	-3	-3	-3	-3	-3	-3	-3	-3	-3	-3	-3	-3
Integrated negative difference density for sensory rhodopsin II	Delta t = 0 to 30 ms	-3	-3	-3	-3	-3	-3	-3	-3	-3	-3.00546	-3	-3	-3	-3	-3	-3.04496	-3	-3	-3	-3	-3	-3	-3	-3	-3	-3	-3	-3	-3	-3	-3	-3	-3	-3	-3	-3	-3	-3	-3.01635	-3	-3.0226	-3	-3	-3.01738	-3.05809	-3.02213	-3.0053	-3
Integrated positive difference density for sensory rhodopsin II	Delta t = 0 to 30 ms	-4	-4	-4	-4	-4	-4	-4	-4	-4	-4	-4	-4	-4	-4	-4	-4	-4	-4	-4	-4	-4	-4	-4	-4	-4	-4	-4	-4	-4	-4	-4	-4	-4	-4	-4	-4	-4	-4	-4	-4	-3.99455	-4	-4	-4	-4	-4	-4	-4
Integrated negative difference density for sensory rhodopsin II	Delta t = 0 to 30 ms	-4	-4	-4	-4	-4	-4	-4	-4	-4	-4	-4	-4	-4	-4	-4	-4	-4	-4	-4	-4	-4	-4	-4	-4	-4	-4	-4	-4	-4	-4	-4	-4	-4	-4	-4	-4	-4	-4	-4	-4	-4	-4	-4	-4	-4	-4	-4	-4
Integrated positive difference density for sensory rhodopsin II	Delta t = 0 to 30 ms	-5	-5	-5	-5	-5	-5	-5	-5	-5	-5	-5	-5	-5	-5	-5	-5	-5	-4.97789	-5	-5	-5	-5	-5	-5	-5	-5	-5	-5	-5	-5	-5	-5	-5	-5	-5	-5	-5	-5	-5	-5	-4.99468	-5	-5	-5	-5	-5	-4.97726	-5
Integrated negative difference density for sensory rhodopsin II	Delta t = 0 to 30 ms	-5	-5	-5	-5	-5	-5	-5	-5	-5	-5	-5	-5	-5	-5	-5	-5	-5	-5	-5	-5	-5	-5	-5	-5	-5	-5	-5	-5	-5	-5	-5	-5	-5	-5	-5	-5	-5	-5	-5	-5	-5	-5	-5	-5.01216	-5.0792	-5.00529	-5	-5
Integrated positive difference density for sensory rhodopsin II	Delta t = 0 to 30 ms	-6	-6	-6	-6	-6	-6	-6	-6	-6	-6	-6	-6	-6	-6	-5.97774	-6	-6	-6	-6	-6	-6	-6	-6	-6	-6	-5.98809	-6	-6	-6	-6	-6	-6	-6	-6	-5.97148	-5.96589	-5.97144	-6	-5.98854	-6	-6	-5.97115	-6	-6	-6	-6	-6	-6
Integrated negative difference density for sensory rhodopsin II	Delta t = 0 to 30 ms	-6	-6	-6	-6	-6	-6	-6	-6	-6	-6	-6	-6	-6	-6	-6	-6	-6.02202	-6	-6.0222	-6	-6.01703	-6.03897	-6.02809	-6	-6	-6	-6	-6.01078	-6	-6.03465	-6.02189	-6	-6	-6	-6.09223	-6.09274	-6.01222	-6	-6.01669	-6	-6	-6	-6.01245	-6.05809	-6.06998	-6.00551	-6	-6
Integrated positive difference density for sensory rhodopsin II	Delta t = 0 to 30 ms	-7	-7	-7	-7	-7	-7	-7	-7	-7	-7	-7	-7	-7	-7	-7	-7	-7	-7	-7	-7	-7	-6.9947	-7	-6.99468	-7	-7	-7	-7	-7	-7	-7	-7	-7	-7	-7	-7	-7	-7	-7	-7	-7	-7	-7	-7	-7	-6.9891	-6.98867	-6.97259
Integrated negative difference density for sensory rhodopsin II	Delta t = 0 to 30 ms	-7	-7	-7	-7	-7	-7	-7	-7	-7	-7	-7	-7	-7	-7	-7	-7	-7	-7	-7	-7	-7	-7	-7	-7	-7	-7	-7	-7	-7	-7	-7.02822	-7	-7	-7	-7	-7	-7	-7	-7	-7.0054	-7	-7	-7	-7	-7	-7	-7	-7
Integrated positive difference density for sensory rhodopsin II	Delta t = 0 to 30 ms	-8	-8	-8	-8	-8	-8	-8	-8	-8	-8	-8	-8	-8	-8	-8	-8	-8	-8	-8	-8	-8	-8	-7.98288	-8	-8	-8	-8	-7.99471	-8	-8	-8	-8	-8	-8	-8	-8	-8	-8	-8	-8	-8	-8	-8	-8	-8	-8	-8	-8
Integrated negative difference density for sensory rhodopsin II	Delta t = 0 to 30 ms	-8	-8	-8	-8	-8	-8	-8	-8	-8	-8	-8	-8	-8.00528	-8.00536	-8.01067	-8	-8.00533	-8	-8.00531	-8	-8	-8	-8	-8	-8.01085	-8.00539	-8.00533	-8	-8	-8	-8	-8	-8	-8	-8	-8	-8	-8	-8	-8	-8	-8.00548	-8	-8	-8	-8.00531	-8	-8
Integrated positive difference density for sensory rhodopsin II	Delta t = 0 to 30 ms	-9	-9	-9	-9	-9	-9	-9	-9	-9	-9	-9	-9	-9	-9	-9	-9	-9	-9	-9	-9	-8.99427	-8.94444	-8.9276	-9	-9	-9	-9	-8.93869	-8.98905	-9	-9	-9	-9	-9	-9	-9	-9	-9	-9	-9	-9	-9	-9	-9	-9	-9	-9	-9
Integrated negative difference density for sensory rhodopsin II	Delta t = 0 to 30 ms	-9	-9	-9	-9	-9	-9	-9	-9	-9	-9	-9	-9	-9	-9	-9	-9	-9	-9	-9	-9	-9	-9	-9	-9	-9	-9	-9	-9	-9	-9	-9	-9	-9	-9	-9	-9	-9	-9	-9	-9	-9	-9	-9	-9	-9.00533	-9	-9	-9
[truncated: 1,722 more columns]
