# Supplementary material for: Structural basis for the prolonged photocycle of sensory rhodopsin II revealed by serial synchrotron crystallography
Source: Nat Commun. 2025 Apr 11;16:3460. doi: 10.1038/s41467-025-58263-x (PMC11992208; doi:10.1038/s41467-025-58263-x)
Supplement: Supplementary file 4 — Source data [file 41467_2025_58263_MOESM4_ESM.zip › Data4Figures/DataFig4b.xlsx]

## Sheet: Sheet1
Data for Figure 4b
Middle residue of the bin	6	12	18	24	30	36	42	48	54	60	66	72	78	84	90	96	102	108	114	120	126	132	138	144	150	156	162	168	174	180	186	192	198	204	210	216
Mean of time-resolved displacements 0 to 90 ms (Å)	0.425597	0.388135	0.223909	0.646037	0.767348	0.848908	0.568159	0.54415	0.648484	0.446554	0.464309	0.845871	0.601338	0.556341	0.740352	0.494419	0.441024	0.507605	0.783668	1.02433	0.583942	0.542032	0.747607	0.729715	0.9156	0.922106	0.995509	0.522688	0.480029	0.806751	0.642075	0.299371	0.332906	0.655436	0.900778	0.270893
Standard deviation of time-resolved displacemetns 0 to 90 ms (Å)	0.144295	0.0974392	0.0884878	0.0898972	0.0758265	0.0884623	0.074442	0.108099	0.0748399	0.0996075	0.0978953	0.0672778	0.113111	0.10633	0.089513	0.0561154	0.144163	0.0713697	0.201879	0.151026	0.133876	0.159396	0.0977614	0.105348	0.143679	0.109144	0.0883071	0.124096	0.117392	0.158743	0.103658	0.115706	0.11464	0.109026	0.142439	0.0598381
Mean photostationary displacements (Å)	0.251199	0.187003	0.280292	0.554471	0.458516	0.592633	0.802789	0.535847	0.610698	0.619296	0.544824	0.810074	0.91492	0.50393	0.546415	0.571124	0.373257	0.471928	0.746151	0.878819	0.874118	0.33	0.267094	0.436469	0.589462	0.577981	0.80882	0.842609	0.337184	0.647542	0.954142	0.478114	0.23922	0.30019	0.755625	0.764914
Standard deviation photostationary displacements (Å)	0.151457	0.136509	0.0727736	0.098984	0.20813	0.181634	0.152379	0.155028	0.0975148	0.142125	0.172817	0.109606	0.199195	0.102509	0.126618	0.0795692	0.133152	0.072216	0.206403	0.225438	0.260422	0.178207	0.2767	0.210016	0.23375	0.212132	0.136524	0.202691	0.140133	0.167014	0.330674	0.137632	0.115584	0.212256	0.174457	0.294709
