# Supplementary material for: Structural basis for the prolonged photocycle of sensory rhodopsin II revealed by serial synchrotron crystallography
Source: Nat Commun. 2025 Apr 11;16:3460. doi: 10.1038/s41467-025-58263-x (PMC11992208; doi:10.1038/s41467-025-58263-x)
Supplement: Supplementary file 4 — Source data [file 41467_2025_58263_MOESM4_ESM.zip › Data4Figures/DataFig4c.xlsx]

## Sheet: Sheet1
Data for Figure 4c
Middle atom number of the bin	50	100	150	200	250	300	350	400	450	500	550	600	650	700	750	800	850	900	950	1000	1050	1100	1150	1200	1250	1300	1350	1400	1450	1500	1550	1600
Mean difference density for time-resolved displacements 0 to 90 ms (arb. units)	0.003653	0.00990116	0.0163733	0.00615933	0.00320844	0.00759576	0.0262428	0.0239115	0.00190653	0.00322523	0.0431938	0.0915788	0.0287439	0.0303585	0.00883379	0.0284577	0.0417636	0.0421329	0.021056	0.0332568	0.00825515	0.0186466	0.0100105	0.0335801	0.0596525	0.0841344	0.029779	0.00760762	0.0109949	0.0274783	0.0296542	0.0283057
Standard deviation of time-resolved displacemetns 0 to 90 ms (arb. units)	0.00539817	0.013581	0.00964349	0.00864718	0.00277157	0.00966846	0.0243182	0.0234481	0.00306985	0.00486671	0.0235258	0.0539624	0.0193558	0.0166848	0.011726	0.0214259	0.0280766	0.0313108	0.0204776	0.0234593	0.00980512	0.0152515	0.0129876	0.0262675	0.0343863	0.0341435	0.024851	0.00814344	0.0130061	0.0174794	0.0213319	0.0166429
Mean value photostationary state (arb. units)	0.00390678	0.0110942	0.014107	0.00233294	0.00327057	0.0102896	0.0436606	0.0548647	0.00666236	0.00755073	0.154777	0.185801	0.0288589	0.0243251	0.00359612	0.0422148	0.0698945	0.0824283	0.0227379	0.0348533	0.0057414	0.00354434	0.00585816	0.0186642	0.10358	0.0873897	0.0283459	0.0174515	0.0128329	0.0188782	0.0290775	0.0276751
Standard deviation photostationary state (arb. units)	0.00458132	0.0101156	0.00421725	0.00250298	0.00276186	0.00786858	0.0354674	0.0217959	0.00663359	0.00392626	0.0418776	0.0611671	0.0164493	0.0162209	0.00416507	0.0133557	0.0209388	0.033944	0.0124655	0.0139481	0.00593264	0.00501246	0.00642594	0.0192928	0.0411085	0.0168723	0.0153954	0.0142444	0.010761	0.0148924	0.0112056	0.0250409
