# Supplementary material for: Structural basis for the prolonged photocycle of sensory rhodopsin II revealed by serial synchrotron crystallography
Source: Nat Commun. 2025 Apr 11;16:3460. doi: 10.1038/s41467-025-58263-x (PMC11992208; doi:10.1038/s41467-025-58263-x)
Supplement: Supplementary file 4 — Source data [file 41467_2025_58263_MOESM4_ESM.zip › Data4Figures/DataFig4d.xlsx]

## Sheet: Sheet1
Data shown in Figure 4d
	Helix C		Helix D & E		Helix F		Helix G
	Difference Density	Standard deviation	Difference Density	Standard deviation	Difference Density	Standard deviation	Difference Density	Standard deviation
Photostationary state (arb. units)	0.177535	0.013708	0.0787493	0.0309013	0.103347	0.0165679	0.0283612	0.00945151
0 to 30 ms (arb. units)	0.0808162	0.0095	0.051343	0.009	0.0916134	0.0105	0.0308794	0.0095
30 to 60 ms (arb. units)	0.0844985	0.0144	0.0339598	0.0097	0.0717132	0.0139	0.0281317	0.0152
60 to 90 ms (arb. units)	0.0581981	0.0076	0.033518	0.0086	0.0689966	0.0063	0.0344102	0.0048
90 to 120 ms (arb. units)	0.0492191	0.0054	0.0201391	0.0057	0.0389436	0.0057	0.025084	0.0046
120 to 150 ms (arb. units)	0.022985	0.0035	0.00184052	0.0042	0.0190985	0.0035	0.0108508	0.0024
150 to 180 ms (arb. units)	0.0241549	0.004	0.0129751	0.004	0.0126379	0.0046	0.0185021	0.0034
180 to 210 ms (arb. units)	0.0252436	0.0038	0.0155996	0.0043	0.0160967	0.0026	0.0134461	0.0027
210 to 240 ms (arb. units)	0.0211423	0.0039	0.0102307	0.0043	0.0139917	0.0036	0.0128069	0.0034
