# Supplementary material for: Structural basis for the prolonged photocycle of sensory rhodopsin II revealed by serial synchrotron crystallography
Source: Nat Commun. 2025 Apr 11;16:3460. doi: 10.1038/s41467-025-58263-x (PMC11992208; doi:10.1038/s41467-025-58263-x)
Supplement: Supplementary file 4 — Source data [file 41467_2025_58263_MOESM4_ESM.zip › Data4Figures/DataSupplFig3.xlsx]

## Sheet: Sheet1
Data for Supplementary Figure 3
	Photostationary state	0 to 30 ms	30 to 60 ms	60 to 90 ms	90 to 120 ms	120 to 150 ms	150 to 180 ms	180 to 210 ms	210 to 240 ms
Photostationary state	1	0.603544	0.621757	0.601356	0.536673	0.262788	0.158162	0.167932	0.183652
0 to 30 ms	0.603544	1	0.711379	0.63838	0.517028	0.239216	0.150754	0.134319	0.149703
30 to 60 ms	0.621757	0.711379	1	0.696701	0.592074	0.25049	0.188366	0.18724	0.15416
60 to 90 ms	0.601356	0.63838	0.696701	1	0.539113	0.259553	0.161497	0.254578	0.16517
90 to 120 ms	0.536673	0.517028	0.592074	0.539113	1	0.321734	0.140423	0.153554	0.119443
120 to 150 ms	0.262788	0.239216	0.25049	0.259553	0.321734	1	0.0865155	0.100379	0.0512426
150 to 180 ms	0.158162	0.150754	0.188366	0.161497	0.140423	0.0865155	1	0.293639	0.268912
180 to 210 ms	0.167932	0.134319	0.18724	0.254578	0.153554	0.100379	0.293639	1	0.362217
210 to 240 ms	0.183652	0.149703	0.15416	0.16517	0.119443	0.0512426	0.268912	0.362217	1
